# Supplementary material for: LRRC56 deficiency cause motile ciliopathies in humans and mice
Source: Front Genet. 2025 Dec 17;16:1658063. doi: 10.3389/fgene.2025.1658063 (PMC12753093; doi:10.3389/fgene.2025.1658063)
Supplement: Supplementary file 1 [file Table2.xlsx]

## Sheet: Sheet1
Supplementary Table 2. Antibodies used in the study
Antibodies	Reference	Dilution for Immunofluorescence	Dilution for Immunoblotting	Dilution for immunohistochemistry
anti-HA	Abcam ab236632		1:1000
anti-FLAG	Abcam ab205606		1:1000	1:1000
anti-LRRC56	Sigma HPA038728	1:100		1:100
anti-α-tubulin	Sigma T7451	1:100		1:100
Goat anti-Mouse IgG1 Cross-Adsorbed Secondary Antibody, Alexa Fluor 488	Thermo Fisher A21121	1:100
Donkey anti-Rabbit IgG (H+L) Highly Cross-Adsorbed Secondary Antibody, Alexa Fluor 555	Thermo Fisher A31572	1:100
anti-GAPDH	Proteintech 60004-1-Ig		1:5000	1:5000
HRP Goat anti-Mouse IgG	Biolegend 405306		1:10000	1:10000
HRP Donkey anti-Rabbit IgG	Biolegend 406401		1:10000	1:10000
