# Supplementary material for: LRRC56 deficiency cause motile ciliopathies in humans and mice
Source: Front Genet. 2025 Dec 17;16:1658063. doi: 10.3389/fgene.2025.1658063 (PMC12753093; doi:10.3389/fgene.2025.1658063)
Supplement: Supplementary file 3 [file Table3.xlsx]

## Sheet: Sheet1
Nº Cluster	Nº ROI	Mean	Median (Hz)	Mode (Hz)	Standard Deviation (Hz)	Min (Hz)	Max (Hz)	Range (Hz)	Filename	Size of ROI	Frequency resolution (Hz)
1	1	13.006	10.7422	7.8125	6.15892	5.37109	24.4141	5 to 25	流程_402_T0001.jpg	89 x 89 pixels	0.244141
1	2	13.6447	13.6719	7.8125	6.64128	5.37109	24.4141	5 to 25	流程_402_T0001.jpg	89 x 89 pixels	0.244141
1	3	12.4734	10.7422	7.8125	5.65172	5.37109	23.9258	5 to 25	流程_402_T0001.jpg	89 x 89 pixels	0.244141
1	4	13.9974	14.1602	7.8125	6.36329	5.85938	24.4141	5 to 25	流程_402_T0001.jpg	89 x 89 pixels	0.244141
1	5	13.4626	12.207	7.8125	6.60096	5.37109	24.4141	5 to 25	流程_402_T0001.jpg	89 x 89 pixels	0.244141
Mean	-	13.3168	12.3047	7.8125	6.28323	5.46875	24.3164
Standard Deviation	-	0.591603	1.59721	0	0.40306	0.218366	0.218366
