# Supplementary material for: LRRC56 deficiency cause motile ciliopathies in humans and mice
Source: Front Genet. 2025 Dec 17;16:1658063. doi: 10.3389/fgene.2025.1658063 (PMC12753093; doi:10.3389/fgene.2025.1658063)
Supplement: Supplementary file 8 [file Table1.xlsx]

## Sheet: Sheet1
Supplementary Table 1. Primers used in the study
PCR Primer names	Primer sequences (5'-3')
LRRC56-F	GGCTGGAACTAAGCAGACAA
LRRC56-R	CCCTCTTTGGTTGGAGGATAAT
Lrrc56-F1	AACCACGAAGGAGAGAATCTTGATG
Lrrc56-F2	CATGGTTGCAACTCTCCCTTTTC
Lrrc56-R1	CCTGGCTTAATTCCGTGTCTCTAT
RT-qPCR Primer names	Primer sequences (5'-3')
mLRRC56-F	CTGGACCAACTGAAGCTGAA
mLRRC56-R	GTTCCTTAAGTGCTGGCAAAG
mCCDC151-F	TCATCCCAAGTCAGCAACCT
mCCDC151-R	GTCTCCTCCTGAAGCTGGTT
mGAPDH-F	AGGTCGGTGTGAACGGATTTG
mGAPDH-R	TGTAGACCATGTAGTTGAGGTCA
